# Supplementary material for: Soil properties under different ecological restoration modes for the quarry in Yanshan mountains of Hebei province, China
Source: PeerJ. 2022 Nov 18;10:e14359. doi: 10.7717/peerj.14359 (PMC9677879; doi:10.7717/peerj.14359)
Supplement: Supplemental Information 4 — The original data of bacterial OTUs quantity, involved seven samples (seven replicates for each sample) and a total of 49 original data. [file peerj-10-14359-s004.xls]

BMK_ID	OTU_Num1	OTU_Num2	OTU_Num3	OTU_Num4	OTU_Num5	OTU_Num6	OTU_Num7
CK1	233	334	277	364	266	306	306
CK2	521	523	431	461	539	538	519
Me	416	486	514	404	482	400	378
Mg	430	406	574	380	420	434	340
Or	341	287	355	264	342	319	325
Pi	351	449	375	367	420	362	410
Rh	436	358	411	369	417	478	348
