# Supplementary material for: Soil properties under different ecological restoration modes for the quarry in Yanshan mountains of Hebei province, China
Source: PeerJ. 2022 Nov 18;10:e14359. doi: 10.7717/peerj.14359 (PMC9677879; doi:10.7717/peerj.14359)
Supplement: Supplemental Information 5 — The original data of fungal OTU quantity, involved seven samples (seven replicates for each sample) and a total of 49 original data. [file peerj-10-14359-s005.xls]

BMK_ID	OTU_Num1	OTU_Num2	OTU_Num3	OTU_Num4	OTU_Num5	OTU_Num6	OTU_Num7
CK1	1182	1301	1208	1289	1053	1432	1154
CK2	1684	1684	1684	1684	1684	1684	1684
Me	1201	1013	1209	1299	1179	977	953
Mg	1596	1598	1814	1591	1617	1711	1506
Or	1573	1702	1726	1583	1508	1786	1547
Pi	1043	1413	1431	1029	1143	1377	1117
Rh	832	1012	938	792	806	770	998
